# Supplementary material for: The fungi effector VmRnt2 from Valsa mali modulates host transcription factor to suppress immunity in apple
Source: Hortic Res. 2026 Feb 26;13(6):uhag054. doi: 10.1093/hr/uhag054 (PMC13242955; doi:10.1093/hr/uhag054)
Supplement: Web_Material_uhag054 [file web_material_uhag054.zip]

Archive with 3 entries (3 files):
- Supplemental FigureS 2026.1.29.pdf
- Supplemental Table S1.xlsx
- Supplemental Table S2.xlsx
