# Supplementary material for: The fungi effector VmRnt2 from Valsa mali modulates host transcription factor to suppress immunity in apple
Source: Hortic Res. 2026 Feb 26;13(6):uhag054. doi: 10.1093/hr/uhag054 (PMC13242955; doi:10.1093/hr/uhag054)
Supplement: Web_Material_uhag054 [file web_material_uhag054.zip › Supplemental Table S1.xlsx]

## Sheet: Table S1
Table S1. Primers used in this study
Primer name	Sequence
PVX-VmRnt2-ClaI-F	GCACCAGCTAGCATCGATATGGCCATTTCCACTTTCGC
PVX-VmRnt2-SmaI-R	CGTTCATCGGCGGTCGACGGGTGACCACTCGAACG
PVX-MdPR1A-ClaI-F	GCACCAGCTAGCATCGATATGGGGATTATCAAGCTTTTCCTACG
PVX-MdPR1A-SmaI-R	CGTTCATCGGCGGTCGACGTAAGGACGCTCCCCAATCC
PVX-SP(VmRnt2)-F	GCACCAGCTAGCATCGATATGGCCATTTCCACTTTCGC
PVX-SP(VmRnt2)-R	CGAGGTGGTGCACGTGGTGGCGCTGACGAGAGGCAG
PVX-INF1△SP-F	CTGCCTCTCGTCAGCGCCACCACGTGCACCACCTCG
PVX-INF1△SP-R	CGTTCATCGGCGGTCGACTAGCGACGCACACGTAGAC
G6PDH-F	TCAGAACAAGTTCGAGGGCGACAA
G6PDH-R	TGAGGGCAATAGAGGGCTTGTTCA
qRT-VmRnt2-F	CAACTAGCACTTCCGCCAGA
qRT-VmRnt2-R	CTTGGACGTGGTCATGGTGA
NbActin-F	TGGTCGTACCACCGGTATTGTGTT
NbActin-R	TCACTTGCCCATCAGGAAGCTCAT
qRT-NbPR1-F	CCGCCTTCCCTCAACTCAAC
qRT-NbPR1-R	GCACAACCAAGACGTACTGAG
qRT-NbWRKY7-F	CACAAGGGTACAAACAACACAG
qRT-NbWRKY7-R	GGTTGCATTTGGTTCATGTAAG
qRT-MdPR1-F	GGCTCAGTCCTTATCCAATCCTC
qRT-MdPR1-R	GCCTGCTACTTTGTCATCCCACG
qRT-MdPR2-F	CATTCGTCTAGATTATGCTCTTTCCACAG
qRT-MdPR2-R	TGTTGTTGCCGTCCCACCAGC
qRT-MdPR3-F	GCCACTGCGACCCCATCA
qRT-MdPR3-R	CAGCAACTTGCCTTGCATCATC
qRT-MdPR5-F	GTAATGCTGCTGTGTGTAAACCC
qRT-MdPR5-R	AGAAAGCGACGACATAATCTGTG
qRT-MdPR10-F	AATTCTGTGCTTCACGTAGCTG
qRT-MdPR10-R	GGTTGTTCAATGCCTTTGTTCT
qRT-MdActin-F	TGACCGAATGAGCAAGGAAATTACT
qRT-MdActin-R	TACTCAGCTTTGGCAATCCACATC
qRT-MdMYB44-F	CGTCCGGATCCGATTTGAGC
qRT-MdMYB44-R	TAGGGGTCTCGCAAAGGGA
qRT-MdPR1A-F	GGGAAGGTGTGTGGGCATTA
qRT-MdPR1A-R	GTAAGGACGCTCCCCAATCC
1F	AGTCCGATTGGGAGATGTGG
2R	CAGATACGGCAGAGAAATCGCAACCTCCGGGAGGGAGATAGTTGTTGT
3F	GTTTAGATTCCAAGTGTCTACTGCTGGCTTGAGATCCGTTGGTTGTGA
4R	ATCGGTATTGCTGATATTGTTG
CF	GACACCAAACTCCGTCACCT
CR	CTCGTCGTATGTTCCTCACTCA
5F	CCCTCCTCGCACCGCTCATT
6R	AAGGCTTCGTCAACATACCG
7F	GACACGTGGGAGTACTTTGC
8R	GTTGTCGGAATTATAAACGTTATT
G856F	CTACCCGTGATATTGCTGAAG
G855R	GCAATCCATCTTGTTCAATCA
G852F	GAGGTTGCGATTTCTCTGCC
G850R	GCCAGCAGTAGACACTTGGA
pDL2-VmRnt2-F	TCTCATCACCATCACCATCACCCACCCCTTTCTTCCTTT
pDL2-VmRtn2-R	TCGCCCTTGCTCACCCTCGACAGTCATTTTCTTACGCTAC
pK2GW7-MdMYB44-F	GGGGACAAGTTTGTACAAAAAAGCAGGCTTCATGGCTTCCACAAAGAAGGTGG
pK2GW7-MdMYB44-R	GGGGACCACTTTGTACAAGAAAGCTGGGTCCTAAGCGTAATCTGGAACATCGTATGGGTACTCGATTCTACTAATCCCGATAC
pK7GWIWG2D-GFP-MdMYB44-F	GGGGACAAGTTTGTACAAAAAAGCAGGCTTCATTTCAACCCCGGTAGCCC
pK7GWIWG2D-GFP-MdMYB44-R	GGGGACCACTTTGTACAAGAAAGCTGGGTCGAGCGATGTGGGCGGATC
pSUC2-VmRtn2-F	AAGCTCGGAATTTTAATTAAGAATTCATGGCCATTTCCACTTTCGC
pSUC2-VmRtn2-R	CGACTCACTATAGGGAGAACCTCGAGGGCGCTGACGAGAGGCA
pICH-MdMYB44-mCherry-F	CATTTACAATTATCGATATGGCTTCCACAAAGAAGGTGG
pICH-MdMYB44-mCherry-R	CTCACCCTAGGACTAGTCTCGATTCTACTAATCCCGATAC
pICH-MdMYB44C-mCherry-F	CATTTACAATTATCGATTCCTCCATGTCGGAAGATTTGAG
pICH-MdMYB44N-mCherry-R	CTCACCCTAGGACTAGTGCTTTTGCGCTTAAGCGTG
pCAMBIA1302-VmRnt2-GFP-F	GGGGACTCTTGACCATGGTAATGGCCATTTCCACTTTCGC
pCAMBIA1302-VmRnt2-GFP-R	CTCACCATCCTAGGACTAGTGGGTGACCACTCGAACG
pCAMBIA1302-VmRnt2△SP-GFP-F	GGGGACTCTTGACCATGGTAGACACTGGCGCTTCCATCTT
pCAMBIA1302-VmRnt2△SP-GFP-R	CTCACCATCCTAGGACTAGTGGGTGACCACTCGAACG
pCAMBIA1302-MdPR1A-GFP-F	GGGGACTCTTGACCATGGTAATGGGGATTATCAAGCTTTTCCTACG
pCAMBIA1302-MdPR1A-GFP-R	CTCACCATCCTAGGACTAGTGTAAGGACGCTCCCCAATCC
S_pFGC5941-MdPR1A-F	TTACATTTACAATTACCATGGGGGAAGGTGTGTGGGCATTA
S_pFGC5941-MdPR1A-R	GATTGGGCGCGCCCCATGGGTAAGGACGCTCCCCAATCC
AntiS_pFGC5941-MdPR1A-F	CAATTTGCAGGTATTTGGATCCGTAAGGACGCTCCCCAATCC
AntiS_pFGC5941-MdPR1A-R	CTCTAGACTCACCTAGGATCCGGGAAGGTGTGTGGGCATTA
S_pFGC5941-MdMYB44-F	TTACATTTACAATTACCATGGATTTCAACCCCGGTAGCCC
S_pFGC5941-MdMYB44-R	GATTGGGCGCGCCCCATGGGAGCGATGTGGGCGGATC
AntiS_pFGC5941-MdMYB44-F	CAATTTGCAGGTATTTGGATCCGAGCGATGTGGGCGGATC
AntiS_pFGC5941-MdMYB44-R	CTCTAGACTCACCTAGGATCCATTTCAACCCCGGTAGCCC
BD-VmRnt2-F	AGAGGAGGACCTGCATATGGACACTGGCGCTTCCATCT
BD-VmRnt2-R	GCGGCCGCTGCAGGTCGACGGGTGACCACTCGAACGT
AD-MdMYB44-F	TACCAGATTACGCTCATATGATGGCTTCCACAAAGAAGGTGG
AD-MdMYB44-R	AGCTCGAGCTCGATGGATCCCTCGATTCTACTAATCCCGATAC
proMdPR1A (pHIS2)-F	GACTCACTATAGGGCGAATTCACTGTATGCACAAATGCAATTCAGGTTGG
proMdPR1A (pHIS2)-R	GATTCGCGAACGCGTGAGCTCTGTTTCTATCACTTTGTAAGGCTCAGATGTTTTC
proMdPR1A (pGreenII 0800)-F	GGCGAATTGGGTACCACTGTATGCACAAATGCAATTCAGGTTGG
proMdPR1A (pGreenII 0800)-R	TGGCGTCTTCCATGGTGTTTCTATCACTTTGTAAGGCTCAGATGTTTTC
proMdPR1A (pCB308)-F	GGATCCACTAGTTCTAGAGCGACTGTATGCACAAATGCAATTCAGGTTGG
proMdPR1A (pCB308)-R	GGACTGACCACCCGGGGATCCTGTTTCTATCACTTTGTAAGGCTCAGATGTTTTC
MdMYB44 (pGreenII 62-SK)-F	CGCTCTAGAACTAGTGGATCCATGGCTTCCACAAAGAAGGTGG
MdMYB44 (pGreenII 62-SK)-R	GATAAGCTTGATATCGAATTCCTACTCGATTCTACTAATCCCGATAC
VmRnt2 (pGreenII 62-SK)-F	CGCTCTAGAACTAGTGGATCCACACTGGCGCTTCCATCTTCAAG
VmRnt2 (pGreenII 62-SK)-R	GATAAGCTTGATATCGAATTCTCAGGGTGACCACTCGAACGTC
Nluc-MdMYB44-F	GAACACGGGGGACGAGCTCGGTACCATGGCTTCCACAAAGAAGGTGG
Nluc-MdMYB44-R	GGGACGCGTACGAGATCTGGTCGACCTCGATTCTACTAATCCCGATAC
Cluc-VmRnt2-F	CTCGTACGCGTCCCGGGGCGGTACCATGGCCATTTCCACTTTCGC
Cluc-VmRnt2-R	GCCTCAGTCGACGCGTTGTGGATCCTCAGGGTGACCACTCGAACG
pET28a-MdMYB44-His-F	GTGCCGCGCGGCAGCCATATGATGGCTTCCACAAAGAAGGTGG
pET28a-MdMYB44-His-R	ACGGAGCTCGAATTCGGATCCCTACTCGATTCTACTAATCCCGATA
pGEX-6p-VmRnt2-F	CCAGGGGCCCCTGGGATCCGACACTGGCGCTTCCATCTT
pGEX-6p-VmRnt2-R	GAGTCGACCCGGGAATTCTCAGGGTGACCACTCGAACG
