# Supplementary material for: The fungi effector VmRnt2 from Valsa mali modulates host transcription factor to suppress immunity in apple
Source: Hortic Res. 2026 Feb 26;13(6):uhag054. doi: 10.1093/hr/uhag054 (PMC13242955; doi:10.1093/hr/uhag054)
Supplement: Web_Material_uhag054 [file web_material_uhag054.zip › Supplemental Table S2.xlsx]

## Sheet: Sheet1
Table S2 The candidate interacts proteins of VmRnt2
Number	Accession number	Protein description
1	XP_008379517.1	zinc finger protein CONSTANS-LIKE 4
2	XP_008375889.1	glyoxylate/hydroxypyruvate reductase HPR3-like
3	XP_008356738.1	ATP synthase subunit O
4	XP_008362870.2	signal recognition particle receptor subunit alpha-like
5	XP_008338662.2	proteasome subunit beta type-3-A
6	XP_028955397.1	trans-cinnamate 4-monooxygenase-like
7	NP_001287808.1	transcription factor MYB44
8	XP_008385625.2	L-ascorbate oxidase
9	XP_008339892.2	protein HOTHEAD-like
10	XP_008387153.1	D-lactate dehydrogenase
11	XP_008378104.1	aspartate aminotransferase
12	XP_008392999.2	small nuclear ribonucleoprotein-associated protein B'-like
13	XP_028955985.1	protein RNA-directed DNA methylation 3-like
14	XP_008383748.2	monothiol glutaredoxin-S17
15	XP_008387620.2	lipid phosphate phosphatase gamma
16	XP_028961256.1	5-oxoprolinase
17	XP_008343302.1	NAD-dependent protein deacylase SRT2
18	XP_008387528.2	aquaporin TIP1-1
